# Supplementary material for: Spanlastics as a Potential Approach for Enhancing the Nose-To-Brain Delivery of Piperine: In Vitro Prospect and In Vivo Therapeutic Efficacy for the Management of Epilepsy
Source: Pharmaceutics. 2023 Feb 14;15(2):641. doi: 10.3390/pharmaceutics15020641 (PMC9959896; doi:10.3390/pharmaceutics15020641)
Supplement: Supplementary file 1 [file pharmaceutics-15-00641-s001.zip]

Archive with 1 entries (1 files):
- pharmaceutics-2119950-supplementary.pdf
